# Supplementary material for: A Robust Quadruple Protein-Based Indirect ELISA for Detection of Antibodies to African Swine Fever Virus in Pigs
Source: Microorganisms. 2023 Nov 13;11(11):2758. doi: 10.3390/microorganisms11112758 (PMC10672928; doi:10.3390/microorganisms11112758)
Supplement: Supplementary file 1 [file microorganisms-11-02758-s001.zip]

Archive with 1 entries (1 files):
- microorganisms-2691064-supplementary.pdf
